# Supplementary material for: CVnCoV and CV2CoV protect human ACE2 transgenic mice from ancestral B BavPat1 and emerging B.1.351 SARS-CoV-2
Source: Nat Commun. 2021 Jun 30;12:4048. doi: 10.1038/s41467-021-24339-7 (PMC8245475; doi:10.1038/s41467-021-24339-7)
Supplement: Supplementary file 3 — Source Data [file 41467_2021_24339_MOESM3_ESM.xlsx]

## Sheet: Fig1a
Sham	Sham	Sham	FI-Virus	FI-Virus	FI-Virus	CVnCoV 8µg	CVnCoV 8µg	CVnCoV 8µg	CV2CoV 8µg	CV2CoV 8µg	CV2CoV 8µg	CV2CoV 2µg	CV2CoV 2µg	CV2CoV 2µg	CV2CoV 0.5µg	CV2CoV 0.5µg	CV2CoV 0.5µg
0	28	55	0	28	55	0	28	55	0	28	55	0	28	55	0	28	55
0	0	0.0019	0	0.0952	0.1398	0.0028	1.7677	2.1568	0	2.1638	2.3547	0	1.9669	2.1214	0.0006	1.1296	2.096
0	0.0023	0.0073	0	0.3848	0.4441	0.0012	1.6208	2.2151	0.0078	2.135	2.2055	0	2.094	2.2161	0	1.0518	2.0706
0	0.0015	0.0029	0	0.0716	0.0502	0.0027	1.6675	2.1919	0.0003	2.1627	2.2356	0.0011	1.7058	2.1469	0	1.616	2.1007
0	0.0039	0.0114	0	0.602	1.1042	0.0015	1.6837	2.1611	0.0027	2.0748	2.2935	9.9998e-05	2.0228	2.1535	0	0.9231	2.1949
0.0008	0	0	0	0.8166	0.4828	0	1.7614	2.2591	0.0049	2.0751	2.1043	0	2.1108	2.3048	0	1.2919	2.147
0.0081	0.0006	0.0041	0.0155	1.8239	1.0591	0	1.5244	2.0998	0.0002	1.9991	2.1992	0	1.9396	2.0686	0	1.615	2.1903
0.0034	0	0.0039	0	0.089	0.1533	0	1.2124	2.2352	0.0008	2.0109	2.195	0	1.8763	1.9591	0	1.7816	2.1457
0.0014	0	0.0055	0.0018	0.5877	0.6522	0.0013	1.9278	2.0869	0.0052	2.0869	2.1337	0	2.0261	2.0243	0.0003	1.4225	2.1321
0	0.0007	0.0057	0	0.1454	0.1264	0	1.6775	2.0421	0.0029	2.1886	2.2153	0	1.8814	2.1093	0	1.542	2.1312
			0.0015	0.7805	0.688	0	1.6821	2.2052	0.0009	2.0301	2.1203	0.0008	2.0904	2.2053	0	1.7096	2.0557
			0.001	0.3175	0.8865	0	1.9341	2.2611	0	2.1488	2.0368	0	1.5526	2.1783	0.0001	1.7334	2.0797
			0.0069	0.0087	0.0593	0.0007	1.688	2.1968	0	2.1443	2.0548	0.0013	2.0783	2.1823	0.0028	1.5765	2.0864
			0.0034	0.3627	0.5245	0	1.5854	2.216	0.0033	2.1744	2.0816	0.0009	1.799	2.2793	0	1.5368	2.2311
			0.0014	1.0754	1.0382	0.003	1.7929	2.0946	0	2.1393	2.2155	0.008	1.8719	2.1888	0.0009	1.6149	2.2536
			0	0.851	0.8134	0	2.0253	2.0562	0	2.1604	2.1347	0	2.0845	2.1591	0.0022	0.5163	2.042
			0.0008	0.898	1.1826	0.0007	1.7147	2.048	0.0014	2.1082	2.1288	0.0002	2.0533	2.0987	0.0085	1.5751	2.1433
			0	0.7313	0.6471	0	1.5805	2.0252	0.0016	0.2479	2.2304	0.0015	2.0962	2.1768	0.0012	1.6936	2.1786
			0.004	0.4113	0.2349	0.0051	2.0941	2.1793	0.0009	2.0997	2.1065	0.0003	1.8151	2.1965	0.0018	1.5057	2.0963
			0.004	0.6459	0.4148	0.0031	1.6791	2.1115	0.0018	0.0014	1.995	0	2.0547	2.1623	0	1.0371	2.0582
						0.0012	1.7456	2.1285	0	2.1081	2.0353	0.0003	2.0148	2.1543	0.0063	1.7518	2.1399

## Sheet: Fig1b
FI-Virus	CVnCoV	CV2CoV 0.5µg	CV2CoV 2µg	CV2CoV 8µg	FI-Virus	CVnCoV	CV2CoV 0.5µg	CV2CoV 2µg	CV2CoV 8µg
32	13004	4096	13004.8	13004.8	32	512	1290.2	3251	5160.6
32	32768	3251	8192	10321.3	32	322.5	101.6	2048	4096
32	8192	10321.3	26006.4	16384	32	645.1	2580.3	32	2580.3
32	8192	1024	8192	10321.3	32	322.5	128	1024	256
32	10231.3	322.5	6502	13004.8	32	812.7	256	1290.3	2048
32	2580.3	1290.2	13004	4096	32	101.6	128	8192	406.4
32	3251	10320	13004	13004	32	101.6	1290.2	812.7	4096
32	5160.6	8192	13004	8192	32	128	812.7	1024	3251
32	13004	8192	10321.3	6502	32	32	812.7	645.1	4096
32	5160.6	10321.3	26006.4	4096	32	101.6	40.32	3251	2048
50.8	13004	2048	8192	41286.4	32	2048	1625.5	1024	406.4
32	6502	8192	13004	8192	32	322.5	812.7	2048	4096
40.32	20642.6	5160.6	10320	8192	32	64	1024	1024	256
32	2048	6502	13004	13004	32	2580	3251	1024	3251
32	4096	1290.2	10321.3	10321.3	32	203.2	40.32	2580.3	3251
32	6502	6502	10321.3	13004	32	812.7	4096	203.2	1290.2
32	6502	13004	10321.3	8192	32	406.4	1024	203.2	645.1
40.32	16384	5160.6	16348	2580.3	32	406.4	1024	3251	512
80.6	20642.6	1024	8192	406.4	32	64	256	3251	128
	5160.6	10321.3	13004	20643.2		512	812.7	32	5160.6

## Sheet: Fig1c
	Sham	FI-Virus	CVnCoV 8ug	CV2CoV 8ug	CV2CoV 2ug	CV2CoV 0.5 ug
5	1
5	1
5	1
7	1
5		1
5		1
6		1
10		0
10		0
10		0
10		0
10		0
10		0
10				0
10				0
10				0
10				0
10				0
10				0
10				0
10				0
10				0
10					0
10					0
10					0
10					0
10					0
10					0
10					0
10					0
10					0
10					0
10						0
10						0
10						0
10						0
10						0
10						0
10						0
10						0
10						0
10						0
10			0
10			0
10			0
10			0
10			0
10			0
10			0
10			0
10			0
10			0

## Sheet: Fig1d
	Sham	FI-Virus	CVnCoV	CV2CoV 0.5µg	CV2CoV 2µg	CV2CoV 8µg
7	1
7	1
7	1
10	1
10	0
5		1
5		1
10		0
10		0
10		0
10		0
10		0
10		0
10		0
10		0
10			0
10			0
10			0
10			0
10			0
10			0
10			0
10			0
10			0
10			0
10				0
10				0
10				0
10				0
10				0
10				0
10				0
10				0
10				0
10				0
10					0
10					0
10					0
10					0
10					0
10					0
10					0
10					0
10					0
10					0
10						0
10						0
10						0
10						0
10						0
10						0
10						0
10						0
10						0
10						0

## Sheet: Fig2a
BavPat1						B.1.351.
SHAM	FI-Virus	CVnCoV	CV2CoV 0.5µg	CV2CoV 2µg	CV2CoV 8µg	SHAM	FI-Virus	CVnCoV	CV2CoV 0.5µg	CV2CoV 2µg	CV2CoV 8µg
222066604	10	10	10	10	10	482317244	10	10	10	10	10
431946085	21352397	10	10	10	10	317853241	209684436	10	10	10	10
284573204	10	10	10	10	10	149780547	562476102	10	10	10	10
247840968	705439369	10	10	10	10	211751084	10	10	10	10	10
	891658899	10	10	10	10	10	10	10	10	10	10
	10	10	10	10	10		998037865	10	10	10	10
	10	10	10	10	10		310622276	10	10	10	10
	455198025	10	10	10	10		10	10	10	10	10
	10	10	10	10	10		27085539	10	10	10	10
		10	10	10	10		10	10	10	10	10

## Sheet: Fig2b
BavPat 1						B.1.351.
SHAM	FI-Virus	CVnCoV	CV2CoV 0.5µg	CV2CoV 2µg	CV2CoV 8µg	SHAM	FI-Virus	CVnCoV	CV2CoV 0.5µg	CV2CoV 2µg	CV2CoV 8µg
261160778	22192369	361034941	10	275479506	10	277329402	734759.26	158139612	878470409	284262617	181834664
157649928	480497238	749770768	10	727648878	10	432725005	170615811	674679475	916536388	18161285	159892573
388410.15	641800584	10	278560356	10	10	904084594	149248264	10	168182155	154619467	10
445046283	10	10	423262641	546682164	10	199139322	757854503	10	638304311	10	181222151
	10	10	10	127955414	10	12312736	376262226	236302484	120337399	10	10
	760093462	10	10	10	10		546600267	10	282631034	131211451	241848182
	375714724	10	10	10	10		10	33161005	10	448031946	10
	211083548	10	254322134	961318781	141258459		499795175	874925946	107434763	178504797	10
	305287495	10247761	10	10	10		370450739	10	10	274242349	10
		10	10	10	10		10	326393283	10	10	41050495

## Sheet: Fig2c
BavPat1						B.1.351.
SHAM	FI-Virus	CVnCoV	CV2CoV 0.5µg	CV2CoV 2µg	CV2CoV 8µg	SHAM	FI-Virus	CVnCoV	CV2CoV 0.5µg	CV2CoV 2µg	CV2CoV 8µg
102367681	317112721	10	10	10	10	331793757	337252001	10	10	10	10
656028863	161576261	10	10	10	10	469306054	184249074	10	10	10	10
226419015	997309867	10	10	0.22956	10	550994178	10	10	10	10	10
47020349	457697128	10	10	10	10	289230914	10	10	10	10	10
	10	10	10	10	10	182202421	10	10	10	10	10
	10	10	10	10	10		10	10	10	10	10
	10	10	10	10	10		206863742	10	10	10	10
	10	10	10	10	10		10	10	10	10	10
	10	10	10	10	10		10	10	10	10	10
		10	10	10	10		10	10	10	10	10

## Sheet: Fig2d
BavPat1						B.1.351.
SHAM	FI-Virus	CVnCoV	CV2CoV 0.5µg	CV2CoV 2µg	CV2CoV 8µg	SHAM	FI-Virus	CVnCoV	CV2CoV 0.5µg	CV2CoV 2µg	CV2CoV 8µg
173297759	613878854	10	10	10	10	690574381	23018694.8	10	10	10	10
5324561.33	739783557	10	10	10	10	405945278	3575832.97	10	10	10	10
4882166.52	320220278	10	10	10	10	132773803	114943981	10	10	10	10
207552403	10	10	10	10	10	625719206	10	10	10	10	10
	10	10	10	10	10	831208132	662109646	10	738731247	10	10
	10	10	10	10	10		10	10	10	10	10
	10	10	10	10	10		200519205	10	10	10	10
	10	10	10	10	10		10	10	10	10	10
	10	10	10	10	10		10	10	10	10	10
		10	10	10	10		10	10	10	10	231531701
3711138.83	803761448	10	10	10	10	356725233	11776629.7	124812525	10	10	10
1628469.55	124055266	10	10	10	10	28500107	8051307.54	260270082	10	10	10
662910785	131429501	10	10	10	10	273357764	753427902	10	10	111119671	10
133569229	10	10	10	10	10	306201395	10	10	10	10	10
	10	10	10	10	10	10	10	10	720225862	10	10
	10	10	10	10	10		10	10	10	10	10
	10	10	10	10	10		101124358	10	10	10	10
	10	10	10	10	10		10	10	10	10	10
	10	10	10	10	10		349212186	10	10	10	10
		10	10	10	10		10	10	10	10	550689357

## Sheet: Fig2e
BavPat1						B.1.351
SHAM	FI-Virus	CVnCoV	CV2CoV 0.5µg	CV2CoV 2µg	CV2CoV 8µg	SHAM	FI-Virus	CVnCoV	CV2CoV 0.5µg	CV2CoV 2µg	CV2CoV 8µg
2946984.61	409254862	10	10	10	10	54708244.6	800946311	10	10	10	10
72962597.5	2447343.55	10	10	10	10	8302960.54	130659.21	10	10	10	10
182564127	576296151	10	10	10	10	14671449.4	10	10	10	10	10
10585650.9	10	10	827881619	10	10	921878394	863161545	10	10	10	10
	10	10	10	10	10	268107211	186638093	10	10	10	10
	10	10	10	10	10		10	10	720225862	10	10
	168795715	10	10	10	10		406060742	10	10	10	10
	10	10	10	10	10		10	10	10	10	10
	105740874	10	10	10	10		10	10	10	10	10
		10	10	10	10		10	10	10	10	10

## Sheet: Fig2f
BavPat1						B.1.351.
SHAM	FI-Virus	CVnCoV	CV2CoV 0.5µg	CV2CoV 2µg	CV2CoV 8µg	SHAM	FI-Virus	CVnCoV	CV2CoV 0.5µg	CV2CoV 2µg	CV2CoV 8µg
665370459	925213900	10	10	10	10	8746121.55	84095765.7	10	10	177728856	10
132631199	275826661	10	10	10	10	31474415.8	10549286	106485645	10	10	10
237434780	11893384	10	10	10	10	19901541.7	10	10	10	10	10
35644541.6	567557919	10	10	10	10	139690793	35885618.6	10	10	10	10
	10	10	10	10	10	638428208	491075491	10	10	10	10
	10	10	10	10	10		10	10	10	10	10
	361515889	10	10	10	10		108216599	10	10	10	10
		10	10	10	10		10	10	10	10	10
		10	10	10	10		561643217	10	10	10	10
		10	10	10	10		10	10	10	10	10

[truncated: 13 more sheets: FigS3a, FigS3b, FigS3c, FigS3d, FigS3e, FigS3f, FigS3g, FigS3h, FigS3i, FigS3j, FigS3k, FigS3l, TableS2]
